# Supplementary material for: An EST-SSR based genetic linkage map and identification of QTLs for anthracnose disease resistance in water yam (Dioscorea alata L.)
Source: PLoS One. 2018 Oct 10;13(10):e0197717. doi: 10.1371/journal.pone.0197717 (PMC6179188; doi:10.1371/journal.pone.0197717)
Supplement: S1 Table — (XLSX) [file pone.0197717.s001.xlsx]

## Sheet: Sheet1
ID	Clones	Anthracnose2011	Antrachnose2012	Antrachnose2013	Average3year
TDa95/310 (Parent1)	TDa 95 – 310 (parent1)(25)	4	4.6667	4.6667	4.4667
TDa95/00328 (Parent 2)	TDa 95/00328(Parent2) (73)	2.3333	3.3333	3	2.8667
Progeny01	TDa 10/00941(1)	1.6667	2.6667	1.3333	1.9
Progeny02	TDa 10/0001023(2)	1	1.6667	1	1.2
Progeny03	TDa 10/00961(3)	1	2	1	1.3
Progeny04	TDa 10/00948(4)	1.3333	3.3333	2.3333	2.3333
Progeny05	TDa 10/01177(5)	1	3.3333	1.3333	1.9
Progeny06	TDa 10/01047(6)	2.3333	2.3333	2.6667	2.4333
Progeny07	TDa 10/00971(7)	3	3.6667	2.6667	3.1
Progeny08	TDa 10/00989(8)	2.6667	3	2.6667	2.8
Progeny09	TDa 10/00955(9)	2.6667	2	3	2.5667
Progeny10	TDa 10/00957(10)	2.3333	4	2.6667	3
Progeny11	TDa 10/00939(11)	2.3333	3	2.6667	2.6333
Progeny12	TDa 10/01067(12)	3.6667	3.6667	3.6667	3.6667
Progeny13	TDa 10/01017(13)	3	3.6667	3.3333	3.3333
Progeny14	TDa 10/00906(14)	2.6667	3.6667	3	3.1
Progeny15	TDa 10/01081(15)	2.3333	3.3333	2.6667	2.7667
Progeny16	TDa 10/00994(16)	3	4	3.6667	3.5667
Progeny17	TDa 10/01033(17)	2	3	2.6667	2.5333
Progeny18	TDa 10/01059(18)	3	3.6667	3.6667	3.4333
Progeny19	TDa 10/01143(19)	2.3333	4	3	3.1
Progeny20	TDa 10/00918(20)	2.3333	4	3	3.1
Progeny21	TDa 10/01086(21)	3.6667	3.6667	4	3.8
Progeny22	TDa 10/01040(22)	2.3333	4	3	3.1
Progeny23	TDa 10/01019(23)	3	4.3333	3.6667	3.6667
Progeny24	TDa 10/01135(24)	3	4	3.6667	3.5667
Progeny25	TDa 10/01136(26)	2.3333	4	2.6667	3
Progeny26	TDa 10/00908(27)	1.6667	3.3333	2.6667	2.5667
Progeny27	TDa 10/00916(28)	3.6667	4	3.6667	3.8
Progeny28	TDa 10/01012(29)	3	4	3.6667	3.5333
Progeny29	TDa 10/01125(30)	2.6667	4	2.6667	3.1
Progeny30	TDa 10/01013(31)	2.6667	3.6667	3.3333	3.2
Progeny31	TDa 10/01054(32)	3	4	3.6667	3.5333
Progeny32	TDa 10/01096(33)	3	3.6667	3.6667	3.4667
Progeny33	TDa 10/00936(34)	3	3.3333	3.3333	3.2333
Progeny34	TDa 10/01021(35)	2.6667	3.6667	3	3.1
Progeny35	TDa 10/00963(36)	3	4.3333	3.6667	3.6667
Progeny36	TDa 10/01122(37)	3.6667	4	4.3333	4
Progeny37	TDa 10/00978(38)	2	3	2.6667	2.5667
Progeny38	TDa 10/00925(39)	2.3333	4	3	3.1
Progeny39	TDa 10/01085(40)	3.3333	4.3333	3.6667	3.7667
Progeny40	TDa 10/00975(41)	3.3333	4.3333	3.6667	3.8
Progeny41	TDa 10/00995(42)	3.3333	4.3333	3.6667	3.7667
Progeny42	TDa 10/01067(43)	2.6667	4	3.6667	3.4333
Progeny43	TDa 10/01095(44)	1.6667	3.3333	2.6667	2.5333
Progeny44	TDa 10/01006(45)	3.3333	3.6667	4	3.6667
Progeny45	TDa 10/00997(46)	3.6667	4	4	3.9
Progeny46	TDa 10/01070(47)	4.6667	5	4.6667	4.8
Progeny47	TDa 10/01032(48)	3.6667	4.3333	3.6667	3.9
Progeny48	TDa 10/01141(49)	1.6667	2.3333	2	2
Progeny49	TDa 10/01069(50)	2.3333	3.6667	1.6667	2.5667
Progeny50	TDa 10/00934(51)	1.6667	2.3333	2.3333	2.1
Progeny51	TDa 10/01140(52)	1.3333	2.3333	1.3333	1.7
Progeny52	TDa 10/00977(53)	2.6667	4.3333	3	3.3333
Progeny53	TDa 10/01026(54)	2	3	2.6667	2.5667
Progeny54	TDa 10/01101(55)	3	3.3333	3	3.1
Progeny55	TDa 10/01092(56)	1.6667	3.3333	2.6667	2.5333
Progeny56	TDa 10/00938(58)	2	2.3333	2	2.1
Progeny57	TDa 10/01000(60)	2.3333	3.3333	2.6667	2.7667
Progeny58	TDa 10/00913(61)	1.3333	2.3333	1.6667	1.7667
Progeny59	TDa 10/00992(62)	3	4	3.6667	3.5667
Progeny60	TDa 10/00930(63)	2	2.6667	2.3333	2.3333
Progeny61	TDa 10/00968(64)	3	3.3333	3.3333	3.2
Progeny62	TDa 10/00983(65)	2.6667	4	5	3.9
Progeny63	TDa 10/01036(66)	2.6667	4	3	3.2
Progeny64	TDa 10/01073(67)	1	2	1.3333	1.4333
Progeny65	TDa 10/00929(68)	2	3.6667	2.6667	2.8
Progeny66	TDa 10/00914(69)	1	2.6667	1.3333	1.6333
Progeny67	TDa 10/00962(70)	1	2.6667	1.6667	1.8
Progeny68	TDa 10/00935(71)	1.6667	3	2.6667	2.4667
Progeny69	TDa 10/01056(72)	3	4	3.6667	3.5333
Progeny70	TDa 10/01174(74)	2.6667	4	2.6667	3.1333
Progeny71	TDa 10/01005(75)	1.3333	2.6667	1.6667	1.8667
Progeny72	TDa 10/01057(76)	1.6667	3	2.3333	2.3333
Progeny73	TDa 10/01063(77)	2.6667	3.6667	3	3.1333
Progeny74	TDa 10/00965(78)	2	2	1.6667	1.9
Progeny75	TDa 10/00996(79)	1	2.3333	1	1.4333
Progeny76	TDa 10/01016(80)	4	4	4	4
Progeny77	TDa 10/01044(81)	2	3.6667	2.6667	2.8
Progeny78	TDa 10/01137(82)	1	2.6667	1.3333	1.6667
Progeny79	TDa 10/00973(83)	3.6667	4	4	3.9
Progeny80	TDa 10/01134(84)	3	4	3.6667	3.5333
Progeny81	TDa 10/00923(85)	2.3333	3.6667	3.3333	3.1
Progeny82	TDa 10/01031(86)	2.3333	4.6667	2.6667	3.2333
Progeny83	TDa 10/011050(87)	2.3333	4	3	3.1
Progeny84	TDa 10/00943(88)	2.6667	3.3333	3.3333	3.1333
Progeny85	TDa 10/01132(89)	3	3.3333	3.6667	3.3333
Progeny86	TDa 10/00982(90)	1.3333	1.3333	1	1.2
Progeny87	TDa 10/00984(91)	2	3.3333	2.6667	2.6667
Progeny88	TDa 10/00964(92)	1.3333	3	1	1.7667
Progeny89	TDa 10/01165(93)	1.3333	3.3333	1.3333	2
Progeny90	TDa 10/01178(94)	1.6667	2.6667	2.6667	2.3333
Progeny91	TDa 10/00931(95)	1.6667	3.6667	2.6667	2.6667
Progeny92	TDa 10/00927(96)	1	2.6667	1	1.5667
Progeny93	TDa 10/01039(97)	1.6667	2.6667	1.6667	1.9667
Progeny94	TDa 10/00952(98)	2.6667	4	3.6667	3.4333
